# Supplementary material for: A Closed System for Pico-Liter Order Substance Transport from a Giant Liposome to a Cell
Source: Micromachines (Basel). 2018 Jul 2;9(7):331. doi: 10.3390/mi9070331 (PMC6082288; doi:10.3390/mi9070331)
Supplement: Supplementary file 1 [file micromachines-09-00331-s001.zip]

Archive with 2 entries (2 files):
- micromachines-294417-SI.pdf
- Video S1.mp4
